# Supplementary material for: Unraveling Autocrine Signaling Pathways through Metabolic Fingerprinting in Serous Ovarian Cancer Cells
Source: Biomedicines. 2021 Dec 16;9(12):1927. doi: 10.3390/biomedicines9121927 (PMC8698993; doi:10.3390/biomedicines9121927)
Supplement: Supplementary file 1 [file biomedicines-09-01927-s001.zip]

Archive with 1 entries (1 files):
- biomedicines-1431957-supplementary.pdf
